# Supplementary material for: Prevalence and Clinical Significance of Potential Drug–Drug Interactions in Hospitalized Pediatric Oncology Patients: A Prospective Pharmacoepidemiologic Study
Source: Cancers (Basel). 2025 Sep 18;17(18):3054. doi: 10.3390/cancers17183054 (PMC12469098; doi:10.3390/cancers17183054)
Supplement: Supplementary file 1 [file cancers-17-03054-s001.zip]

Archive with 1 entries (1 files):
- cancers-3888484-supplementary.pdf
